# Supplementary material for: Genome-wide identification of CCT genes in wheat (Triticum aestivum L.) and their expression analysis during vernalization
Source: PLoS One. 2022 Jan 5;17(1):e0262147. doi: 10.1371/journal.pone.0262147 (PMC8730456; doi:10.1371/journal.pone.0262147)
Supplement: S1 Table — aThe sequences were FGENESH+ reanalyzed. bThe sequences were analyzed manually according to their homologous sequences. (XLSX) [file pone.0262147.s002.xlsx]

## Sheet: CCT_info
Gene_Name	Transcript_ID	Gene_Location	Strand	Translation_Length	Coding_Exon	pI	MW	Subcellular_Location
TaCMF1-A	TraesCS3A02G354000.1	Chromosome 3A: 601,543,028-601,544,676	forward	320	3	6.5	34117	Nuclear
TaCMF1-B	TraesCS3B02G386800.1	Chromosome 3B: 607,406,876-607,408,413	reverse	316	3	6.24	33930	Nuclear
TaCMF1-D	TraesCS3D02G348100.1	Chromosome 3D: 459,478,179-459,479,813	reverse	322	3	6.06	34425.4	Nuclear
TaCMF3-A	TraesCS6A02G118000.1	Chromosome 6A: 88,847,254-88,851,191	forward	492	3	6.69	51833.2	Nuclear
TaCMF3-B	TraesCS6B02G146200.2	Chromosome 6B: 146,696,083-146,700,181	forward	494	3	7.06	52026.5	Nuclear
TaCMF3-D	TraesCS6D02G108000.1	Chromosome 6D: 72,140,196-72,144,318	forward	494	3	7.03	51907.3	Nuclear
TaCMF4-A	TraesCS5A02G510100.1	Chromosome 5A: 673,775,261-673,779,102	reverse	387	5	4.45	41770.3	Nuclear
TaCMF4-B	TraesCS4B02G340600.1	Chromosome 4B: 633,762,143-633,765,009	reverse	389	5	4.48	42110.8	Nuclear
TaCMF4-D	TraesCS4D02G336700.1	Chromosome 4D: 494,269,418-494,273,215	reverse	388	5	4.48	41967.7	Nuclear
TaCMF5-A	TraesCS1A02G290900.1	Chromosome 1A: 487,308,021-487,309,305	reverse	308	3	5.14	34016.3	Nuclear
TaCMF5-B	TraesCS1B02G300300.1	Chromosome 1B: 520,894,586-520,895,684	reverse	309	3	5.14	34266.6	Nuclear
TaCMF5-D	TraesCS1D02G289500.1	Chromosome 1D: 387,548,256-387,549,758	reverse	307	3	5.16	33780.2	Nuclear
TaCMF6-A	TraesCS1A02G444200.1	Chromosome 1A: 592,308,531-592,312,286	forward	330	4	5.62	35583.2	Nuclear
TaCMF6-B	TraesCS1B02G478700.1	Chromosome 1B: 686,928,123-686,932,384	forward	342	4	5.19	37160.9	Nuclear
TaCMF6-D	TraesCS1D02G452200.2	Chromosome 1D: 493,924,764-493,929,098	forward	354	4	5.32	38298.9	Nuclear
TaCMF6-A2	TraesCS1A02G444400.1	Chromosome 1A: 592,323,643-592,329,619	reverse	327	4	5.1	35663.4	Chloroplast
TaCMF6-B2	TraesCS1B02G479000.1	Chromosome 1B: 687,078,233-687,084,562	reverse	334	4	--	--	Nuclear
TaCMF6-B3	TraesCS1B02G479200.1	Chromosome 1B: 687,128,835-687,135,871	forward	325	4	5.49	35762.5	Nuclear
TaCMF6-D3	TraesCS1D02G452600.1	Chromosome 1D: 493,977,486-493,982,326	reverse	326	4	5.45	35861.6	Nuclear
TaCMF7-A	TraesCS7A02G422200.1	Chromosome 7A: 612,767,230-612,770,685	reverse	458	3	8.06	47784.3	Nuclear
TaCMF7-B	TraesCS7B02G322600.1	Chromosome 7B: 573,105,551-573,109,876	reverse	457	3	7.54	47833.2	Nuclear
TaCMF7-D	TraesCS7D02G414400.2	Chromosome 7D: 532,624,278-532,628,144	reverse	457	3	7.54	47851.3	Nuclear
TaCMF8-A	TraesCS5A02G541300.1	Chromosome 5A: 698,178,472-698,180,716	reverse	206	2	10.02	23490.8	Nuclear
TaCMF8-B	TraesCS4B02G372700.1	Chromosome 4B: 657,515,589-657,517,678	forward	213	2	10.12	24427.8	Nuclear
TaCMF8-D	TraesCS4D02G364500.1	Chromosome 4D: 509,338,852-509,340,992	reverse	212	2	9.96	24046.3	Nuclear
TaCMF8-A2	TraesCS5A02G541200.1	Chromosome 5A: 698,162,058-698,163,889	reverse	212	2	9.17	23917.1	Nuclear
TaCMF8-B2b	TraesCS4B02G584500LC.1	Chromosome 4B: 657,526,487-657,528,449	forward	215	2	--	--	Nuclear
TaCMF8-D2	TraesCS4D02G364400.1	Chromosome 4D: 509,282,253-509,284,348	reverse	212	2	9.5	23975	Nuclear
TaCMF9-A	TraesCS7A02G314300.1	Chromosome 7A: 448,191,162-448,193,049	forward	298	3	9.66	31683.4	Nuclear
TaCMF9-B	TraesCS7B02G215100.1	Chromosome 7B: 394,763,464-394,767,373	forward	295	3	9.73	31436.3	Nuclear
TaCMF9-D	TraesCS7D02G311500.1	Chromosome 7D: 394,940,951-394,943,055	forward	290	3	9.58	30683.3	Nuclear
TaCMF10-A	TraesCS1A02G148300.1	Chromosome 1A: 255,872,277-255,874,488	forward	395	5	4.38	41546	Nuclear
TaCMF10-B	TraesCS1B02G166000.1	Chromosome 1B: 289,306,865-289,309,514	forward	388	5	4.37	40825.2	Nuclear
TaCMF10-Da	TraesCS1D02G146000.1	Chromosome 1D: 201,590,748-201,593,494	forward	394	5	4.4	41423.9	Nuclear
TaCMF11-A	TraesCS1A02G220300.1	Chromosome 1A: 389,129,281-389,131,767	forward	291	2	6.24	30727.2	Nuclear
TaCMF11-B	TraesCS1B02G233600.1	Chromosome 1B: 419,402,125-419,404,772	forward	289	2	6.45	30483	Nuclear
TaCMF11-D	TraesCS1D02G221800.1	Chromosome 1D: 309,583,934-309,586,332	forward	289	2	6.45	30567.2	Nuclear
TaCMF13-A	TraesCS5A02G157500.1	Chromosome 5A: 337,820,021-337,820,678	reverse	194	2	6.29	21329.5	Nuclear
TaCMF13-B	TraesCS5B02G156200.1	Chromosome 5B: 288,329,569-288,330,532	forward	195	2	6.2	21534.7	Nuclear
TaCMF13-D	TraesCS5D02G162800.1	Chromosome 5D: 254,518,879-254,519,840	reverse	197	2	6.42	21704.9	Nuclear
TaCMF14-A	TraesCS5A02G157400.1	Chromosome 5A: 337,633,106-337,633,958	reverse	173	2	10.11	19854.3	Nuclear
TaCMF14-B	TraesCS5B02G156300.1	Chromosome 5B: 288,440,378-288,441,327	forward	173	2	10.22	19969.7	Nuclear
TaCMF14-D	TraesCS5D02G162700.1	Chromosome 5D: 254,428,776-254,429,660	reverse	170	2	9.88	19476	Nuclear
TaCMF15-A	TraesCS4A02G178500.1	Chromosome 4A: 450,793,843-450,794,820	forward	191	2	5.7	20921.1	Nuclear
TaCMF15-B	TraesCS4B02G138700.1	Chromosome 4B: 182,674,457-182,675,345	forward	191	2	5.91	21020.2	Nuclear
TaCMF15-D	TraesCS4D02G133400.1	Chromosome 4D: 119,826,290-119,827,173	forward	191	2	6.29	21031.3	Nuclear
TaCO1-A	TraesCS7A02G211300.1	Chromosome 7A: 174,203,246-174,205,720	forward	385	2	6.06	42218.9	Nuclear
TaCO1-B	TraesCS7B02G118300.1	Chromosome 7B: 137,793,769-137,796,142	forward	383	2	6.24	42114.9	Nuclear
TaCO1-D	TraesCS7D02G213000.2	Chromosome 7D: 171,311,981-171,314,465	forward	383	2	6.21	42211.9	Nuclear
TaCO2-A	TraesCS6A02G289400.1	Chromosome 6A: 521,451,709-521,454,099	reverse	369	2	5.91	41051.8	Nuclear
TaCO2-B	TraesCS6B02G319500.1	Chromosome 6B: 567,397,520-567,399,497	reverse	370	2	5.58	41154.9	Nuclear
TaCO2-D	TraesCS6D02G269500.1	Chromosome 6D: 379,572,086-379,574,125	forward	369	2	5.5	40998.7	Nuclear
TaCO3-A	TraesCS5A02G166100.1	Chromosome 5A: 355,071,283-355,072,804	reverse	326	2	5.78	35576.4	Nuclear
TaCO3-B	TraesCS5B02G163500.1	Chromosome 5B: 302,753,429-302,754,975	reverse	325	2	5.96	35477.3	Nuclear
TaCO3-D	TraesCS5D02G170700.1	Chromosome 5D: 267,762,539-267,764,201	reverse	325	2	5.96	35519.4	Nuclear
TaCO4-A	TraesCS2A02G353900.1	Chromosome 2A: 594,579,959-594,581,671	forward	316	2	5.56	33724.5	Cytoplasmic
TaCO4-B	TraesCS2B02G372000.1	Chromosome 2B: 530,306,217-530,307,895	forward	319	2	5.56	33908.7	Cytoplasmic
TaCO4-D	TraesCS2D02G351900.1	Chromosome 2D: 450,234,732-450,236,192	forward	319	2	5.56	33936.7	Cytoplasmic
TaCO5-A	TraesCS6A02G218900.1	Chromosome 6A: 405,166,583-405,168,134	forward	321	2	5.24	33625.4	Nuclear
TaCO5-B	TraesCS6B02G248400.1	Chromosome 6B: 445,852,206-445,853,977	forward	321	2	5.34	33887.8	Nuclear
TaCO5-D	TraesCS6D02G202000.1	Chromosome 6D: 284,849,813-284,850,866	forward	317	2	5.17	33352.1	Nuclear
TaCO6-A	TraesCS7A02G497200.1	Chromosome 7A: 686,936,894-686,938,479	forward	372	2	5.96	39566.6	Chloroplast
TaCO6-B	TraesCS7B02G400600.1	Chromosome 7B: 667,070,044-667,071,768	reverse	372	2	5.9	39407.5	Chloroplast
TaCO6-D	TraesCS7D02G484400.1	Chromosome 7D: 594,729,348-594,730,950	reverse	372	2	5.86	39527.6	Chloroplast
TaCO7-A	TraesCS6A02G150900.2	Chromosome 6A: 134,947,729-134,949,478	reverse	365	3	5.68	38110.5	Chloroplast
TaCO7-B	TraesCS6B02G179000.2	Chromosome 6B: 198,984,566-198,986,312	reverse	375	3	5.28	38974.3	Chloroplast
TaCO7-D	TraesCS6D02G140900.1	Chromosome 6D: 110,442,898-110,444,721	reverse	364	3	5.68	38019.4	Chloroplast
TaCO8-A	TraesCS7A02G132100.1	Chromosome 7A: 85,159,979-85,160,728	reverse	249	1	7.65	25502.3	Nuclear
TaCO8-B	TraesCS7B02G032800.1	Chromosome 7B: 32,663,611-32,664,736	reverse	243	1	5.94	24988.8	Chloroplast
TaCO8-D	TraesCS7D02G131700.1	Chromosome 7D: 83,472,836-83,474,058	reverse	250	1	6.09	25596.3	Chloroplast
TaCO10-A	TraesCS4A02G268500.1	Chromosome 4A: 580,733,925-580,736,107	reverse	410	2	5.85	44829.2	Nuclear
TaCO10-B	TraesCS4B02G045700.1	Chromosome 4B: 32,896,523-32,898,695	forward	411	2	6.04	44870.3	Nuclear
TaCO10-D	TraesCS4D02G046200.1	Chromosome 4D: 21,774,703-21,776,886	reverse	410	2	5.85	44816.2	Nuclear
TaCO11-A	TraesCS6A02G293200.2	Chromosome 6A: 524,718,099-524,720,326	reverse	424	2	6.78	46260.6	Nuclear
TaCO11-B	TraesCS6B02G323400.1	Chromosome 6B: 572,391,940-572,393,940	reverse	428	2	6.4	46597.1	Nuclear
TaCO11-D	TraesCS6D02G274100.2	Chromosome 6D: 382,588,127-382,590,143	reverse	432	2	6.07	46790.3	Nuclear
TaCO12-A	TraesCS7A02G206200.1	Chromosome 7A: 168,812,422-168,813,720	forward	432	1	5.32	47132.2	Nuclear
TaCO12-B	TraesCS7B02G113400.1	Chromosome 7B: 131,376,607-131,378,427	forward	432	1	5.3	47173.2	Nuclear
TaCO12-D	TraesCS7D02G209000.1	Chromosome 7D: 167,228,163-167,229,829	forward	432	1	5.26	47125.2	Nuclear
TaCO13-A	TraesCS7A02G218600.1	Chromosome 7A: 185,642,724-185,648,145	reverse	396	4	4.92	43615.4	Nuclear
TaCO13-B	TraesCS7B02G125500.1	Chromosome 7B: 146,899,759-146,902,946	reverse	337	3	4.32	36449.2	Nuclear
TaCO13-D	TraesCS7D02G220300.1	Chromosome 7D: 180,685,905-180,691,434	reverse	396	4	4.92	43609.3	Nuclear
TaCO14-A	TraesCS6A02G286400.2	Chromosome 6A: 518,666,410-518,670,650	forward	389	4	4.88	42696.6	Nuclear
TaCO14-B	TraesCS6B02G315400.1	Chromosome 6B: 563,320,471-563,324,616	forward	390	4	4.96	42531.4	Nuclear
TaCO14-D	TraesCS6D02G267100.2	Chromosome 6D: 377,220,309-377,224,969	forward	391	4	4.79	42899.8	Nuclear
TaCO15-A	TraesCS7A02G263500.1	Chromosome 7A: 261,221,617-261,225,670	reverse	490	4	6.1	52005	Nuclear
TaCO15-B	TraesCS7B02G161500.1	Chromosome 7B: 220,866,464-220,870,459	reverse	488	4	6.44	51810.9	Nuclear
TaCO15-D	TraesCS7D02G264300.1	Chromosome 7D: 244,952,312-244,956,390	reverse	489	4	6.21	51903.9	Nuclear
TaCO16-A	TraesCS4A02G140600.2	Chromosome 4A: 216,145,053-216,148,012	forward	380	4	5.29	41794.5	Nuclear
TaCO16-B	TraesCS4B02G155800.2	Chromosome 4B: 281,732,350-281,735,921	reverse	380	4	5.77	41831.6	Extracellular
TaCO16-D	TraesCS4D02G167300.2	Chromosome 4D: 288,428,472-288,432,595	forward	380	4	5.84	41660.3	Nuclear
TaCO18-A	TraesCS2A02G119600.1	Chromosome 2A: 70,102,039-70,104,699	forward	382	4	5.73	40010.8	Chloroplast
TaCO18-B	TraesCS2B02G140300.1	Chromosome 2B: 106,954,443-106,956,656	forward	387	4	5.44	40384.3	Chloroplast
TaCO18-D	TraesCS2D02G121400.1	Chromosome 2D: 70,622,968-70,625,567	forward	381	4	5.72	39968.9	Extracellular
TaCO19-Aa	TraesCS5A02G336200.1	Chromosome 5A: 545,073,760-545,076,147	forward	364	4	5.99	39158.9	Nuclear
TaCO19-B	TraesCS5B02G335300.1	Chromosome 5B: 518,481,548-518,484,145	forward	368	4	6.23	39645.3	Nuclear
TaCO19-D	TraesCS5D02G341000.1	Chromosome 5D: 429,289,528-429,291,886	forward	360	4	6.33	38690.3	Nuclear
TaCO20-Aa	TraesCS4A02G496000.1	Chromosome 4A: 742,605,536-742,608,296	reverse	365	4	6	39596.1	Nuclear
TaCO20-D	TraesCS7D02G003500.1	Chromosome 7D: 2,036,060-2,038,960	reverse	367	4	6.13	39532	Nuclear
TaCO20-U	TraesCSU02G091500.2	Chromosome Un: 81,434,193-81,437,118	forward	373	4	6.12	40408.8	Nuclear
TaTOC1-A	TraesCS6A02G227900.1	Chromosome 6A: 429,395,155-429,398,129	reverse	516	6	6.08	57795.5	Nuclear
TaTOC1-B	TraesCS6B02G253900.1	Chromosome 6B: 457,168,720-457,171,746	forward	516	6	6.26	57627.5	Nuclear
TaTOC1-D	TraesCS6D02G207100.1	Chromosome 6D: 292,717,467-292,720,508	forward	520	6	6.08	57947.8	Nuclear
TaPPD1-A	TraesCS2A02G081900.2	Chromosome 2A: 36,933,684-36,938,202	reverse	678	9	8.56	73124.5	Nuclear
TaPPD1-D	TraesCS2D02G079600.3	Chromosome 2D: 33,952,048-33,956,269	reverse	670	9	8.96	72164.6	Nuclear
TaPPD1-U	TraesCSU02G196100.4	Chromosome Un: 293,688,771-293,692,850	reverse	674	9	8.89	72537	Nuclear
TaPRR59-Aa	TraesCS4A02G200200.1	Chromosome 4A: 488,528,980-488,534,766	forward	692	8	8.67	75698.8	Nuclear
TaPRR59-B	TraesCS4B02G115100.1	Chromosome 4B: 131,706,719-131,713,472	reverse	692	8	8.45	75708.6	Nuclear
TaPRR59-D	TraesCS4D02G112800.1	Chromosome 4D: 93,450,524-93,457,066	reverse	692	8	8.31	75717.5	Nuclear
TaPRR73-A	TraesCS4A02G105300.1	Chromosome 4A: 119,083,489-119,088,634	reverse	666	8	7.87	72369.5	Nuclear
TaPRR73-B	TraesCS4B02G198700.1	Chromosome 4B: 427,490,853-427,496,642	forward	758	8	6.48	82251.2	Nuclear
TaPRR73-D	TraesCS4D02G199600.1	Chromosome 4D: 346,446,175-346,452,205	forward	763	8	6.08	83208.2	Nuclear
TaPRR95-A	TraesCS5A02G320300.1	Chromosome 5A: 533,290,702-533,295,125	reverse	607	7	5.59	67083.6	Nuclear
TaPRR95-B	TraesCS5B02G320500.1	Chromosome 5B: 505,805,430-505,809,380	reverse	608	7	5.71	67111.6	Nuclear
TaPRR95-D	TraesCS5D02G326200.1	Chromosome 5D: 418,464,479-418,468,459	reverse	603	7	5.64	66818.4	Nuclear
TaZIM1-A	TraesCS7A02G423100.1	Chromosome 7A: 615,327,487-615,333,823	forward	388	7	4.76	40896.8	Nuclear
TaZIM1-B	TraesCS7B02G323600.1	Chromosome 7B: 575,366,705-575,373,629	forward	390	7	4.82	41273.1	Nuclear
TaZIM1-D	TraesCS7D02G416000.1	Chromosome 7D: 535,305,998-535,312,427	forward	389	7	4.86	41175.1	Nuclear
TaZIM2-A	TraesCS4A02G249400.1	Chromosome 4A: 560,901,278-560,905,179	forward	270	8	6.45	28597.3	Nuclear
TaZIM2-B	TraesCS4B02G065300.1	Chromosome 4B: 57,865,044-57,868,927	reverse	269	8	6.14	28710.5	Nuclear
TaZIM2-D	TraesCS4D02G064200.2	Chromosome 4D: 39,409,817-39,413,980	reverse	267	8	6.45	28410.2	Nuclear
TaZIM3-A	TraesCS6A02G118800.2	Chromosome 6A: 89,891,999-89,895,657	forward	341	7	5.25	36172.9	Nuclear
TaZIM3-B	TraesCS6B02G146800.2	Chromosome 6B: 147,677,525-147,681,024	forward	342	7	5.2	36302	Nuclear
TaZIM3-D	TraesCS6D02G108700.2	Chromosome 6D: 73,495,550-73,498,993	forward	342	7	5.2	36318.1	Nuclear
TaZIM4-A	TraesCS4A02G285900.2	Chromosome 4A: 591,711,135-591,715,525	reverse	319	8	4.64	34288.1	Nuclear
TaZIM4-B	TraesCS4B02G030800LC.1	Chromosome 4B: 20,600,136-20,605,039	reverse	317	8	4.58	34133.9	Nuclear
TaZIM4-D	TraesCS4D02G015100LC.1	Chromosome 4D: 10,942,818-10,947,407	reverse	315	8	4.74	33601.4	Nuclear
