# Supplementary material for: Genome-wide identification of CCT genes in wheat (Triticum aestivum L.) and their expression analysis during vernalization
Source: PLoS One. 2022 Jan 5;17(1):e0262147. doi: 10.1371/journal.pone.0262147 (PMC8730456; doi:10.1371/journal.pone.0262147)
Supplement: S4 Table — (XLSX) [file pone.0262147.s005.xlsx]

## Sheet: Primer_Real-time_PCR
Gene	Primer_Name	Sequence (5' to 3')	Product_Length
TaCMF6	TaCMF6-qS	ATGTGCAGGCATCTGGTGA	188 bp
	TaCMF6-qA	GTCCATCTTGGCGAACCTC
TaCMF11	TaCMF11-qS	CAAAGAGAAGCGGAAGAGGC	103 bp
	TaCMF11-qA	CTTGGCGAACCGTCCCTTG
TaCO18	TaCO18-qS	GGCGGCTACGACGTGGTCTA	105 bp
	TaCO18-qA	GCGCGACTCGTACCGGATC
TaPRR95	TaPRR95-qS	TTGATGTCTGGGTTCCTCC	178 bp
	TaPRR95-qA	GCCACAAGTTCCGTAACTC
TaCO16	TaCO16-qS	CAGATGTCAGAACTTTGCCCC	129 bp
	TaCO16-qA	GCCAGCAACAACATCAAAG
TaCO15	TaCO15-qS	CTTGGACTACTCCATGCTGGTTG	201 bp
	TaCO15-qA	CGAGGAGTCCTGGGGCTC
TaZIM4	TaZIM4-qS	TCTACGTCTTCGAGTCCGTCAC	159 bp
	TaZIM4-qA	TTGCAGGAATGTCTGTCCTCTG
TaPPD1	PPD1-SYB-F3	CGGCATTCACGAGGTACAATAC	130 bp
	PPD1-SYB-R3	GAGCCTTGCTTCATCTGAGCG
TaCO1	CO1-AB-F3	CACATCAGAGTGGTTATGC	146 bp
	CO1-AB-R3	GGACTGGACCGTATTGTC
TaCO2	CO2-AB-SYB-F4	AAGGGTGTGAGTGTGTAG	145 bp
	CO2-AB-SYB-R5	GATATGTCATTGCTGATGGAAG
TaTOC1	TaTOC-qS	GACGGATGCTTGGTTTGG	104 bp
	TaTOC-qA	CGAAAGGAGTGTGGTGCT
TaCMF8	VRN2-F	GAGTCCAGAAAAGCTTACGC	117 bp
	VRN2-R	AAGTTTACTAGGATCATAGGGC
TaActin	TaActin-QRT-F	ACAGTGTCTGGATCGGTGGC	104 bp
	TaActin-QRT-R	GTGGACAATGCCGGGACCAG
