# Supplementary material for: Genome-wide identification of CCT genes in wheat (Triticum aestivum L.) and their expression analysis during vernalization
Source: PLoS One. 2022 Jan 5;17(1):e0262147. doi: 10.1371/journal.pone.0262147 (PMC8730456; doi:10.1371/journal.pone.0262147)
Supplement: S5 Table — The expression level was expressed as FPKM. (XLSX) [file pone.0262147.s006.xlsx]

## Sheet: FPKM
Gene_Name	v0-1	v0-2	v0-3	v1-1	v1-2	v1-3	v2-1	v2-2	v2-3	v3-1	v3-2	v3-3	v4-1	v4-2	v4-3	v5-1	v5-2	v5-3	v6-1	v6-2	v6-3	pv1-1	pv1-2	pv1-3
TaCMF1-A	2.49	1.02	2.01	1.59	0.46	1.46	0.73	0.25	0.3	3.42	1.87	1.47	0.87	0.68	0.94	0.66	0.74	1.73	1.97	3.79	1.63	2.31	0.81	1.31
TaCMF1-B	2.51	1.31	1.76	2.13	2.13	2.84	1.13	1.21	0.84	4.67	1.87	0.92	0.9	1.3	0.68	1.1	1.31	2.46	2.67	2.51	1.79	1.78	0.95	1.76
TaCMF1-D	1.48	0.61	1.81	1.43	1.35	2.35	0.88	0.51	0.96	1.85	1.51	1.22	1.24	1.22	1.56	0.85	0.74	1.04	1.45	2.15	1.47	0.66	1.01	1.2
TaCMF3-A	3.88	3.7	4.43	5.35	4.91	5.86	7.28	4.98	5.29	3.98	5.44	6.19	3.6	3.51	3.69	6.31	7.63	8.58	4.9	6.55	6.87	3.23	2.74	2.76
TaCMF3-B	1.37	0.9	0.98	1.51	2.08	1.66	1.9	1.99	1.54	1.23	1.99	1.99	1.17	0.84	1.02	1.61	2.33	3.31	2.08	3.52	3.34	1.12	1.29	1.47
TaCMF3-D	1.72	1.65	1.71	2.57	3.03	2.34	3.35	3.39	3.11	1.6	3.16	4.17	1.93	1.84	1.98	3.79	3.32	4.13	2.88	3.65	3.44	1.52	1.69	1.65
TaCMF4-A	0	0.04	0.07	0	0.08	0	0	0.16	0.02	0	0	0	0.03	0.04	0	0.02	0	0.14	0.1	0.04	0.02	0	0.02	0
TaCMF4-B	0	0.06	0.06	0.28	0	0.16	0.13	0.17	0.02	0.09	0.14	0.12	0.09	0.07	0.06	0.04	0.16	0.08	0.11	0.17	0	0.08	0.16	0.09
TaCMF4-D	0.08	0.13	0.11	0	0	0.04	0	0.02	0.08	0	0.04	0	0.1	0.04	0	0.02	0.04	0.06	0.02	0	0.02	0	0	0.04
TaCMF5-A	0	0	0	0.68	0.06	0.41	0.37	0.23	0.06	0	0.8	0	0	0.12	0.13	0.24	0.26	0.06	0	0	0.05	0.17	0.05	0.05
TaCMF5-B	0	0.23	0.87	0.13	0.42	0.34	0.33	0.05	0	0.22	0.12	0	0.23	0.09	0.04	0.17	0.12	0	0.07	0.19	0.13	0	0.29	0.12
TaCMF5-D	0.32	0.11	0.64	0.29	0	1	0.08	0.08	0.14	0.22	0.18	0.28	0.13	0.07	0	0.16	0.04	0.31	0	0	0.05	0	0.13	0
TaCMF6-A	2.48	1.7	1.65	29.45	26.7	34.04	23.39	23.17	30.1	68.58	47.75	38.36	29.99	37.51	38.13	35.94	31.99	44.22	14.79	19.73	17.39	43.27	43.72	51.74
TaCMF6-B	4.15	2.91	3.37	16.26	16.23	19.36	14.36	15.52	16.49	25.29	23.01	17.27	19.55	21.34	22.62	21.41	22.63	26.38	11.05	16.93	13.18	25.91	25.42	26.27
TaCMF6-D	2.67	2.32	2.81	27.08	27.25	34.02	31.77	32.77	36.99	63.87	54.36	43.22	40.27	46.43	47.8	47.98	51.15	52.49	13.47	17.73	19.05	51.91	49.66	45.66
TaCMF6-A2	0.07	0.03	0.06	0	0.17	0	0.03	0.03	0.05	0.14	0.2	0.17	0.07	0.05	0.07	0.08	0.12	0.13	0.21	0.11	0.11	0.17	0.14	0.09
TaCMF6-B2	0	0.01	0.04	0.07	0.02	0	0.04	0.00948	0.02	0	0.02	0.02	0.04	0.03	0.02	0.06	0.05	0.01	0	0	0.03	0.01	0.01	0.04
TaCMF6-B3	0.07	0.05	0	0.01	0.05	0.02	0.06	0.02	0	0.02	0.08	0.08	0.03	0.03	0.12	0.13	0.11	0.16	0.01	0.03	0	0.05	0.09	0.11
TaCMF6-D3	0.03	0.12	0.11	0.12	0.06	0.26	0.11	0.01	0.09	0.05	0.28	0.26	0.24	0.19	0.05	0.19	0.21	0.21	0.16	0.12	0.04	0.24	0.21	0.2
TaCMF7-A	1.05	0.87	1.13	0.99	1.08	0.65	2.04	2.34	2.09	1.49	2.64	2.8	2.97	3.45	3	2.91	3.25	2.45	2.29	1.53	1.7	3.43	3.12	3.42
TaCMF7-B	0.89	1.08	0.73	0.71	0.7	1.81	1.44	1.73	1.21	1.43	1.92	1.74	2.34	1.97	2.3	2.72	2.43	2.89	1.28	0.98	1.49	2.89	2.74	2.57
TaCMF7-D	1.31	2.43	1.58	1.25	1.3	0.57	1.7	1.77	1.63	0.91	1.47	1.58	2.23	2.44	2.59	2.87	3.15	1.95	2.11	2.04	2.1	3	3.13	2.36
TaCMF8-A	0.14	0.19	0.16	0	0	0.03	0.03	0	0.03	0	0	0	0.07	0	0	0	0	0	0	0	0.06	0.03	0	0
TaCMF8-B	0.35	0.6	0.42	0.24	0.25	0.07	0.57	0.26	0.55	0.2	0.69	0.1	0.52	0.64	0.94	0.55	0.61	0.33	0.38	0.3	0.68	0.76	0.52	0.71
TaCMF8-D	0	0.23	0.08	0	0	0	0	0	0	0	0	0	0.02	0	0	0.03	0.03	0	0.22	0.2	0.13	0.1	0	0.03
TaCMF8-A2	0	0.05	0.1	0.12	0	0	0.1	0.1	0.08	0	0.04	0.27	0.19	0.08	0.09	0.2	0.04	0.17	0	0.19	0.08	0.08	0.1	0
TaCMF8-B2	2.29	2.67	2.48	2.57	1.53	1.9	1.91	2.01	1.68	1.5	1.84	3.57	2.9	1.2	2.45	1.12	2.48	2.84	2.91	3.06	1.54	2.05	0.64	2.03
TaCMF8-D2	0	0	0	0.03	0	0.22	0.14	0.03	0.07	0	0.1	0.1	0.07	0.24	0.16	0.26	0.06	0.04	0	0.13	0	0	0.15	0.32
TaCMF9-A	0.3	0.13	0.55	1.35	1.01	1.12	0.41	0.89	0.45	0.91	1.2	0.83	0.6	0.54	0.42	0.51	0.36	1.23	1.17	1.08	0.94	0.72	0.34	1.25
TaCMF9-B	0.39	0.26	0.87	1.14	0.9	1.08	0.55	0.57	0.64	1.4	1.18	0.8	0.77	0.69	0.68	0.64	0.53	1.06	1.29	1.37	0.85	0.59	0.46	1.1
TaCMF9-D	3.06	1.63	2.19	5.2	2.46	4.23	1.51	2.02	1.33	2.25	1.83	3.01	1.55	1.07	1.05	1.3	1.12	1.83	3.27	4.84	2.68	1.4	1.12	2.66
TaCMF10-A	0	0.08	0.08	0	0.28	0.17	0.05	0	0.03	0.04	0.06	0.06	0.16	0.16	0.04	0.05	0.12	0.38	0.18	0.1	0.13	0.03	0	0.03
TaCMF10-B	0	0.16	0.13	0.06	0.14	0.09	0.09	0.09	0.03	0	0.13	0.05	0.09	0.14	0.22	0.18	0.03	0.2	0	0.21	0.27	0.14	0.22	0.03
TaCMF10-D	0.03	0.03	0	0.13	0.08	0.3	0.09	0	0.03	0.65	0.05	0.18	0.11	0.09	0.05	0.24	0.17	0.36	0.2	0.49	0.44	0.21	0.07	0.12
TaCMF11-A	0	0.03	0	2.67	4.19	5.31	3.01	2.56	1.93	5.15	2.68	2.12	1.99	2.51	3.5	3.09	4.79	4.4	0	0	0.11	4.14	2.46	2.44
TaCMF11-B	0.18	0.03	0.13	3.8	4.48	6.41	4.91	3.51	3.51	5.58	8.32	3.97	3.89	3.83	5.56	5.54	7.12	6.96	0.03	0.27	0.13	7.06	4.79	5.15
TaCMF11-D	0	0.03	0	3.07	2.35	4.43	3.05	3.15	2.42	4.25	5.01	2.34	2.42	2.58	4.37	4.39	5.05	5.34	0.07	0.09	0.06	4.92	3.48	2.84
TaCMF13-A	0.24	0.13	0	0	0	0.23	0	0	0	0	0	0	0	0	0	0	0	0	0.12	0.53	0.43	0.11	0	0
TaCMF13-B	1.08	0.7	1.18	0	0.24	0.31	0.12	0.37	0.15	0.85	0.07	0.15	0.15	0.05	0.35	0	0.42	0.16	0.41	0.36	0.07	0.07	0.07	0.07
TaCMF13-D	0.25	0.26	0.72	0.3	0.55	0.78	0.31	0.19	0.07	0.25	0.21	0.07	0.1	0.32	0	0.31	0	0.64	0.16	0.8	0.66	0.3	0.07	0.49
TaCMF14-A	0	0	0	0	0	0	0	0	0	0	0	0	0	0	0	0	0	0	0	0	0	0	0	0
TaCMF14-B	0	0	0	0	0	0	0	0	0	0	0	0	0	0	0	0	0	0	0	0	0	0	0	0
TaCMF14-D	0	0	0	0	0	0	0	0	0	0	0	0	0	0	0	0	0	0	0	0	0	0	0	0
TaCMF15-A	0	0	0	0	0	0	0	0	0	0	0	0	0	0	0	0	0	0	0	0	0	0	0	0
TaCMF15-B	0	0	0	0.25	0	0	0	0	0	0	0	0	0.06	0.06	0	0	0.08	0.35	0.18	0	0.16	0.08	0	0
TaCMF15-D	0	0	0	0	0	0	0	0	0	0	0	0	0	0	0	0	0	0	0	0	0	0	0	0
TaCO1-A	3.28	2.5	2.57	0.65	0.18	1.07	0.6	0.78	0.66	0.76	0.75	0.92	0.32	0.37	0.66	0.66	0.68	0.97	2.04	3.89	1.94	0.52	0.67	1.01
TaCO1-B	2.88	2.54	2.97	0.77	0.61	0.76	0.23	0.3	0.39	0.72	0.17	0.75	0.27	0.35	0.19	0.38	0.11	0.23	2.83	2.84	3.12	0.18	0.21	0.11
TaCO1-D	4.72	6.1	6.28	1.29	0.31	1.52	0.94	0.92	0.95	0.69	1.35	1.72	1.12	0.66	0.71	0.88	0.54	0.93	5.76	6.25	6.65	0.55	0.72	1.06
TaCO2-A	0	0.04	0.04	0	0	0	0	0.08	0	0	0	0	0	0	0	0	0.03	0	0.17	0.03	0.09	0	0	0
TaCO2-B	0	0.93	0.26	0	0	0	0.3	0.24	0.18	0.04	0.1	0	0.25	0.28	0.13	0.4	0.2	0.08	0.48	0.32	0.36	0.07	0.32	0.17
TaCO2-D	0	0.57	0.38	0.07	0	0.15	0.12	0.18	0.04	0	0.03	0	0.17	0.35	0.35	0	0.23	0.15	1.01	0.17	0.28	0	0.28	0
TaCO3-A	44.86	28.73	31.26	70.75	77.58	68.19	62.28	56.11	51.72	112.92	105.49	88.49	55.62	64.64	49.76	49.56	55.23	73.2	36.87	51.74	41.02	59.89	53.75	77.81
TaCO3-B	65.29	37.37	51.94	62.25	65.01	58.17	42.66	36.54	37.88	65.76	71.7	63.94	37.94	38.09	38.66	37.91	38.97	53.83	47.31	64.76	44.42	37.43	37.06	51.3
TaCO3-D	44.97	28.36	33.33	48.04	46.39	41.82	37.27	31.43	33.52	54.35	53.74	52.42	36.31	37.1	34.33	34.83	34.59	51.6	29.09	36.36	30.79	35.21	37.16	46.06
TaCO4-A	58.91	30.76	43.39	123.25	111.25	128.32	69	67.02	79.04	170.49	120.65	134.66	80.24	74.69	69.32	75.72	67.52	117.8	63.54	98.63	68.9	82.48	68.72	109.48
TaCO4-B	107.14	58.48	75.67	121.27	91.03	120.04	65.62	53.25	56.9	165.72	102.74	106.05	69.83	59.69	58.08	64.88	57.33	101.31	100.32	147.07	95.33	62.3	58.37	77.81
TaCO4-D	56.53	29.42	39.67	125.13	120.08	155.51	75.58	68.35	71.12	236.72	122.39	123.19	78.42	71.51	73.84	70.82	64.32	111.46	58.7	100.34	67.59	80.31	55.04	84.39
TaCO5-A	7.05	4.26	4.66	8.84	7.45	8.6	3.01	2.09	4.1	10.84	5.71	6.55	3.7	2.81	1.78	2.89	2.26	4.12	3.06	5.57	3.64	2.04	1.81	3.3
TaCO5-B	6.99	3.55	6.59	11.12	3.69	9.07	3.14	3.39	3.11	18.02	6.24	7.54	2.99	2.28	2.64	4.48	2.77	7.57	5.49	7.82	3.83	2.88	2.77	6.17
TaCO5-D	9.92	4.37	8.52	23.67	12.7	19.47	8.58	7.17	6.99	20.92	12.44	18.15	6.72	4.18	5.12	8.16	6.39	12	6.15	12.27	7.57	7.17	5.32	6.08
TaCO6-A	52.12	40.62	40.55	99.31	120.26	105.96	103.83	104.77	112.26	156.45	150.14	134.28	137.16	178.14	140.92	113.87	119.13	165.93	65.38	87.91	61.28	135.53	127.73	163.82
TaCO6-B	71	53.62	49	80.69	97.69	80.46	79.49	91.63	89.44	135.08	101.19	112.5	115.52	130.31	102.23	81.02	81.54	119.66	77.16	83.84	65.1	98.96	95.67	136.02
TaCO6-D	67.77	49.28	56.32	94.3	115.42	94.54	86.81	85.84	90.26	125.3	140.28	133.43	125.91	132.81	124.17	100.53	94.84	153.54	73.17	86.93	69.49	123.64	122.72	152.1
TaCO7-A	19.25	25.95	26.84	12.26	17.56	9.27	12.97	13.41	11.82	9.42	13.1	11.62	17.01	16.07	12.44	11.7	13.16	13.97	20.41	15.75	17.48	12.29	14.61	11.92
TaCO7-B	12.75	16.64	12.77	7.43	6.01	7.3	7.71	5.29	5.49	7.9	7.7	9.65	7.46	4.75	4.83	4.75	5.17	7.55	7.96	4.87	5.82	5.19	4.23	4.29
TaCO7-D	18.87	24.3	23.94	11	12.72	11.46	13.56	13.85	12.01	10.3	14.79	12.4	16.4	14.24	14.05	11.39	12.89	13.78	17.81	11.6	14.95	10.61	10.03	12.84
TaCO8-A	0	0	0	0	0	0	0.08	0.08	0.1	0	0	0	0	0.07	0.17	0.24	0	0.41	0.11	0.75	0.09	0	0.17	0.27
TaCO8-B	0	0.22	0.31	0	0	0	0.21	0.21	0	0	0	0	0.13	0.05	0.37	0.7	0.42	0.48	0.21	0.62	0.38	0.57	0.11	0.3
TaCO8-D	0.07	0.41	0	0	0	0.43	0.05	0.59	0.18	0	0	0	0.45	0.21	0.21	0.45	0.17	0.13	0.26	0	0.69	0.12	0.26	0.22
TaCO10-A	46.34	43.44	44.15	47.69	65.52	53.14	55.85	47.47	41.07	65.49	60.4	56.19	58.72	65.58	49.86	48.7	42.34	56.48	44.24	48.44	41.8	47.35	42.21	48.38
TaCO10-B	64.72	48.04	48.12	62.28	84.9	77.06	65.58	53.66	50.58	84.61	74.71	71.27	74.88	80.41	63.71	70.95	59.92	75.19	52.56	55.3	47.49	62.37	60.42	64.84
TaCO10-D	69.62	47.33	53.51	64.77	81.51	72.74	64.57	53.94	52.36	100.53	87	83.87	75	78.36	62.93	72.07	58.23	87.17	57.72	71.02	51.55	61.43	64.47	70.42
TaCO11-A	10.79	8.61	11.26	14.24	10.62	11.75	10.8	9.83	10.92	6.16	10.38	14.01	10.05	6.92	5.98	11.47	7.47	10.35	11.64	14.52	11.98	8.33	7.81	8.18
TaCO11-B	12.26	12.18	12.63	10.94	7.34	8.63	9.76	8.91	10.05	7.51	8.68	12.08	10.59	10.11	6.77	10.26	7.14	11.91	20.5	20.84	18.14	6.04	8.89	6.14
TaCO11-D	15.15	13.17	18.58	16.96	17.2	12.27	14.78	15.71	17.14	8.99	11.71	20.45	15.94	13.13	8.5	17.63	11.69	14.53	36.09	32.17	32.78	9.56	13.31	12.28
TaCO12-A	10.28	9.61	8.65	6.4	14.76	7.14	10.19	13.3	10.69	6.41	14.43	14.01	7.51	9.15	9.14	12.31	12.81	13.71	15.15	21.65	16.86	7.37	7.31	6.44
TaCO12-B	12.54	11.18	12.39	10.22	10.19	6.83	8.16	9.33	8.1	7.26	9.69	10.11	7.51	6.7	5.78	6.99	4.92	8.04	21.75	19.5	17.8	4.54	4.41	5.3
TaCO12-D	13.22	10.2	11.29	19.78	14.97	15.75	9.34	11.34	10.22	21.45	19.56	18.85	9.89	10.08	9.45	12.61	10.63	17.81	24.13	34.04	21.44	8.85	9.95	12.39
TaCO13-A	8.19	10.71	8.39	8.65	9.3	9.57	10.51	11.82	10.47	10.68	14.71	10.07	10.51	11.24	12.5	13.69	14.82	11.43	18.32	16.34	20.7	11.76	11.41	9.83
TaCO13-B	6.3	7.53	6.07	6.6	8.99	8.75	8.81	10.71	9.74	9.92	12.15	9.09	8.61	9.21	10.11	9.36	10.12	9.18	11.01	10.49	12.32	9.47	9.04	7.69
TaCO13-D	8.96	12.48	10.98	9.78	14.31	12.22	15.81	17.15	16.24	13.21	16.35	13.93	13.77	16.06	17.3	16.65	19.11	14.19	15.22	14.43	18.11	13.83	14.54	12.34
TaCO14-A	1.86	1.8	2.08	0.79	0.99	1.05	0.56	0.85	0.79	0.44	0.86	0.47	0.75	0.63	1.14	0.73	1.59	0.85	3.37	3.75	3.58	0.81	1.07	0.68
TaCO14-B	0.87	1.43	1.16	0.58	0.83	0.6	0.97	1.19	0.78	0.61	1.01	0.31	1.08	1.04	1.94	1.29	1.93	1.56	3.95	2.36	4.41	1.72	1.31	1.45
TaCO14-D	0.45	0.54	0.67	0.75	0.72	0.63	0.59	0.46	0.25	0.3	0.74	0.26	0.45	0.38	0.48	0.56	0.68	0.65	2.05	2.31	2.82	0.82	0.68	0.26
TaCO15-A	4.17	3.18	2.92	1.67	1.63	1.71	1.54	1.44	1.66	2.09	1.66	1.39	1.47	1.21	1.08	1.06	0.81	1.07	2.59	2.03	2.16	1.01	1.59	1.22
TaCO15-B	4.75	3.92	2.88	2.39	2.3	3.59	1.98	2.21	1.88	3.78	2.63	2.54	1.98	2.01	1.62	1.65	1.16	1.74	2.95	3.29	2.74	1.39	1.44	1.71
TaCO15-D	5.34	5.4	4.94	2.18	2.01	2.85	1.5	1.59	2.12	3.4	1.88	2.46	1.69	1.83	1.34	1.32	1.6	1.7	2.83	4.07	2.65	0.9	1.61	1.94
TaCO16-A	5.22	9.71	8.95	14.94	29.35	11.95	25.06	28.32	28.09	11.75	25.79	27.27	31.34	34.5	31.43	29.84	33.66	26.05	12.26	12.9	16.13	28.73	32.81	19.97
TaCO16-B	6.19	5.89	5.78	9.23	15.31	11.83	13.51	15.2	16.53	12.55	17.31	14.35	16.67	18.53	18.18	21.34	23.48	21.63	8.81	9.31	10.34	14.28	16.46	11.94
TaCO16-D	5.65	8.39	7.08	11.73	16.33	12.58	15.14	18.38	19.02	13.62	20.09	15.9	20.32	22.38	22.66	19.49	19.78	19.26	12.69	12.43	14.52	19.94	21.01	16.77
TaCO18-A	0.33	0.16	0.07	2.17	2.17	1.45	2.41	2.46	2.74	5.77	5.6	3.9	3.59	4.18	4.99	5.21	6.46	6.95	1.43	2.48	2.87	5.43	4.6	5.22
TaCO18-B	0.8	0.23	0.28	2.21	2.65	1.81	3.14	3.04	3.01	3.69	6.11	5.59	3.09	3.52	4.34	5.17	5.81	6.97	1.18	2.03	1.66	4.09	3.48	3.14
TaCO18-D	0.25	0.32	0.54	0.42	0.99	0.67	1.64	1.29	1.71	0.6	1.74	0.66	1.33	2.35	1.96	2.35	3.16	2.31	2.04	2.57	3.31	2.21	1.77	2.18
TaCO19-A	0	0	0	0	0	0	0	0	0	0	0	0	0	0	0	0	0	0	0	0	0	0	0	0
TaCO19-B	0	0.06	0	0	0	0	0	0	0	0	0	0	0	0	0	0	0	0	0.03	0	0	0	0	0
TaCO19-D	0	0	0	0	0	0	0	0	0	0	0	0	0	0	0	0	0	0	0	0	0	0	0	0
TaCO20-A	0	0	0	0	0	0	0	0	0	0	0	0	0	0	0	0	0	0	0	0	0	0	0	0
TaCO20-D	0	0	0	0	0	0	0	0	0	0	0	0	0	0	0	0	0	0	0	0	0	0	0	0
TaCO20-U	0	0	0	0	0	0	0	0	0	0	0	0	0	0	0	0	0	0	0	0	0	0	0	0
TaTOC1-A	10.68	15.01	14.62	18.39	24.5	20.26	20.27	24.89	20.52	17.87	26.07	19.17	24.61	25.33	26.54	24.21	26.36	22.42	19.58	20.47	20.44	26.38	27.22	23.48
TaTOC1-B	16.23	17.93	18.8	16.53	16.16	14.13	19.33	19.23	16.88	14.08	21.7	16.21	18.46	18.72	20.64	19.59	21.12	19.49	18.17	19.3	21.09	22.13	19.8	20.15
TaTOC1-D	18.37	24.81	26.07	12.66	13.65	14.65	15.26	18.9	16.28	12.61	17.98	13.37	18.07	19.61	22.99	19.12	22.34	16.63	26.89	25.49	27.93	21.66	20.1	18.52
TaPPD1-A	0.91	0.52	0.58	0.92	0.82	0.67	1.59	1.43	1.82	0.43	1.18	1.46	2.33	2.17	1.83	2.86	2.13	2	1.75	0.79	1.2	1.58	1.93	1.02
TaPPD1-D	6.97	5.56	6.71	1.38	1.69	1.98	1.25	1.12	1.1	1.43	1.54	1.25	0.97	0.87	1.02	0.85	0.72	1.08	8.67	10.59	7.38	1.06	0.76	1.6
TaPPD1-U	5.38	3.59	5.28	5.95	4.38	7.38	3.58	3.5	4.26	9.37	8.65	7.7	4.58	4.75	3.82	5.45	5.04	7.75	9.4	11.06	8.62	6.15	4.78	9.39
TaPRR59-A	7.34	8.43	9.29	13.59	16.85	13.65	19.33	22.42	21.6	11.06	19.51	16.78	20.17	22.64	21.82	23.82	24.72	19.01	8.63	10.58	10.15	20.96	21.91	14.55
TaPRR59-B	7.44	11.41	10.08	10.47	13.58	11.1	14.74	16.56	15.35	11.86	13.07	12.74	14.07	15.89	13.24	15.72	15.52	12.55	8.12	8.34	8.93	12.58	13.77	10.64
TaPRR59-D	9.06	12.39	11.4	11.25	15.81	12.1	16.94	19.7	18.38	14.38	17.54	16.14	19.34	21.54	20.65	21.47	20.52	18.12	10.14	9.26	10.33	18.55	19.23	15.53
TaPRR73-A	7.61	8.07	8.11	13.77	15.29	13.9	14.41	16.43	15.73	15.83	14.58	13.18	13.9	14.88	13.33	13.86	12.26	12.38	9.01	10.13	9.74	12.57	14.88	14.69
TaPRR73-B	6.94	8.06	8.13	14.84	18.58	16.69	23.97	24.96	24.66	16.23	19.24	20.14	24.09	27.13	24.11	23.21	24.11	20.47	8.97	8.66	8.16	24.12	25.62	22.12
TaPRR73-D	3.55	6.5	4.36	16.64	24.01	17.23	29.99	34.17	34.44	13.16	21.1	22.71	31.08	31.03	29.95	29.68	28.25	21.8	5.7	5.12	6.08	26.68	30.03	22.1
TaPRR95-A	2.76	3.35	2.48	15.01	32.54	17.82	35.23	41.26	45.02	17.03	27.91	25.28	33.08	40.69	35.68	43.41	40.88	28.79	3.57	3.54	4.23	37.48	43.95	29.71
TaPRR95-B	0.51	0.57	0.57	4.28	7.8	5.8	9.32	13.24	11.94	4.94	7.54	7.31	9.47	11.92	10.27	12.88	12.34	8.1	0.38	1.19	0.89	11.58	15.27	9.05
TaPRR95-D	6	5.13	4.53	21.24	47.97	24.71	54.92	64.06	68.83	25.68	42.38	36.42	50.32	64.42	56.57	66.23	63.89	48.09	5.3	5.93	7.24	59.13	72.72	43.92
TaZIM1-A	2.17	2.23	2.05	1.61	1.85	2.37	2.18	2.05	2.66	2.49	1.96	1.75	2.1	2.15	2.21	2.45	2.29	2.14	2.87	2.27	2.8	2.36	2.33	2.56
TaZIM1-B	2.51	2.79	2.81	3.08	3.17	4.07	4.32	3.78	4.22	2.31	4.43	3.48	3.9	3.59	4.16	4.01	4.25	3.43	4.01	2.52	3.23	3.53	3.93	4.11
TaZIM1-D	1.81	1.56	1.78	1.32	1.88	2.21	2	1.97	2.17	1.43	2	1.5	2.05	1.87	1.74	2.28	2.45	1.71	1.94	1.31	2.16	2.24	1.97	1.54
TaZIM2-A	1.69	2.06	2.41	1.36	2.26	1.08	2.15	1.25	1.19	0.92	0.95	1.44	1.87	1.98	1.82	1.88	1.62	1.58	2.17	2.25	2.17	2.16	2.53	1.73
TaZIM2-B	1.97	2.05	2.11	1.09	1.9	0.8	1.93	1.95	1.42	2.46	1.75	1.61	1.63	1.98	1.74	1.67	1.66	2.04	2.91	2.68	2.62	1.94	1.86	1.91
TaZIM2-D	1.91	1.59	2.05	2.14	2.27	2.79	1.9	1.48	1.62	3.63	2.93	2.24	1.4	1.54	1.62	1.51	1.41	2.24	2.35	2.84	2.46	2.07	1.87	2.61
TaZIM3-A	2.09	1.97	1.93	2.61	3.89	3.65	2.27	2.31	2.03	2.1	2.63	3.34	2.27	2.44	1.82	2.12	2.12	2.91	1.79	2.67	1.58	2.26	2.32	2.78
TaZIM3-B	3.49	3.57	3.06	2.98	2.48	3.94	2.57	2.49	2.17	3.55	3.16	3.39	3.37	3.29	2.35	2.27	2.69	3.61	2.73	3.07	2.12	3.08	2.35	3.14
TaZIM3-D	2.24	1.44	2.07	2.41	3.18	4.27	1.95	2.11	2.04	2.92	3.01	2.29	1.8	1.92	1.74	1.95	1.86	2.84	2.46	3.04	1.6	2.26	2.18	3.04
TaZIM4-A	11.74	8.66	9.53	15.14	14.4	17.76	12.1	12.45	12.19	17.27	18.48	15.9	13.27	11.93	12.92	12.57	11.98	14.79	11.61	14.01	11.15	15.24	13.32	17.84
TaZIM4-B	0.74	1.19	1.84	0.75	0.68	0.78	0.9	0.78	0.68	1.05	0.91	0.7	0.73	1.11	0.92	0.75	0.77	1.02	0.96	1.12	1.17	0.91	0.82	0.61
TaZIM4-D	6.51	4.79	5.39	0	0	0	0.14	0	0	0	0	0	0	0	0	0	0	0	0	0.33	0.67	0	0.15	0
